# Supplementary material for: Effects of moxibustion therapies on immune function in cancer animal models: a systematic review and meta-analysis
Source: Front Immunol. 2026 Mar 12;17:1724707. doi: 10.3389/fimmu.2026.1724707 (PMC13017855; doi:10.3389/fimmu.2026.1724707)
Supplement: Supplementary file 2 [file Table2.xlsx]

## Sheet: Sheet1
DB	Search	Search term / Search formula	Number of search results 2024.10.16		search results by database	Number of search results
PubMed	#1	((((((((((((((((("Neoplasms"[Mesh]) OR (Tumors)) OR (Neoplasia)) OR (Neoplasias)) OR (Neoplasm)) OR (Tumor)) OR (Cancer)) OR (Cancers)) OR (Malignant Neoplasm)) OR (Malignancy)) OR (Malignancies)) OR (Malignant Neoplasms)) OR (Neoplasm, Malignant)) OR (Neoplasms, Malignant)) OR (Benign Neoplasms)) OR (Neoplasms, Benign)) OR (Neoplasm, Benign)) OR (Benign Neoplasm)	5955598		1. PubMed	76
	#2	("Moxibustion"[Mesh]) OR (Moxabustion[Title/Abstract])	2984		2. Web of science	89
	#3	(animals[MeSH Terms]) NOT (human[MeSH Terms])	5283579		3. EMBASE	306
	#4	#1 AND #2 AND #3	76		4. Cochrane Library	83
					5. CNKI	748
DB	Search	Search term / Search formula	Number of search results 2024.10.16		6. Wanfang	491
Web of science	#1	TS=(Neoplasms) OR TS=(Tumors) OR TS=(Neoplasia) OR TS=(Neoplasias) OR TS=(Neoplasm) OR TS=(Tumor) OR TS=(Cancer) OR TS=(Cancers) OR TS=(Malignant Neoplasm) OR TS=(Malignancy) OR TS=(Malignancies) OR TS=(Malignant Neoplasms) OR TS=(Neoplasm, Malignant) OR TS=(Neoplams, Malignant) OR TS=(Benign Neoplasms) OR TS=(Neoplasms, Benign) OR TS=(Neoplasm, Benign) OR TS=(Benign Neoplasm)	7695089		7. VIP	282
	#2	TS=(Moxibustion) OR TS=(Moxabustion)	7302		8.CBM	564
	#3	TS=(animals) NOT TS=(human)	5787772		TOTAL	2639
	#4	#1 AND #2 AND #3	89
DB	Search	Search term / Search formula	Number of search results 2024.10.16
EMBASE	#1	'neoplasms'/exp OR neoplasms	6448908
	#2	tumors':ti,ab,kw OR 'neoplasia':ti,ab,kw OR 'neoplasias':ti,ab,kw OR 'neoplasm':ti,ab,kw OR 'tumor':ti,ab,kw OR 'cancer':ti,ab,kw OR 'cancers':ti,ab,kw OR 'malignant neoplasm':ti,ab,kw OR 'malignancy':ti,ab,kw OR 'malignancies':ti,ab,kw OR 'malignant neoplasms':ti,ab,kw OR 'neoplasm, malignant':ti,ab,kw OR 'neoplams, malignant':ti,ab,kw OR 'benign neoplasms':ti,ab,kw OR 'neoplasms, benign':ti,ab,…	5112551
	#3	#1 OR #2	7395244
	#4	moxibustion'/exp OR moxibustion	17273
	#5	'moxabustion':ab,kw,ti	3
	#6	#4 OR #5	17275
	#7	#3 AND #6	1593
	#8	('animals'/exp OR 'animals') NOT ('human'/exp OR 'human')	5746490
	#9	#7 AND #8	306
DB	Search	Search term / Search formula	Number of search results 2024.10.16
Cochrane Library	#1	MeSH descriptor: [Neoplasms] explode all trees	127004
	#2	(Tumors):ti,ab,kw OR (Neoplasia):ti,ab,kw OR (Neoplasias):ti,ab,kw OR (Neoplasm):ti,ab,kw OR (Tumor):ti,ab,kw OR (Cancer):ti,ab,kw OR (Cancers):ti,ab,kw OR (Malignant Neoplasm):ti,ab,kw OR (Malignancy):ti,ab,kw OR (Malignancies):ti,ab,kw OR (Malignant Neoplasms):ti,ab,kw OR (Neoplasm, Malignant):ti,ab,kw OR (Neoplams, Malignant):ti,ab,kw OR (Benign Neoplasms):ti,ab,kw OR (Neoplasms, Benign):ti,ab…	262996
	#3	#1 OR #2	286969
	#4	MeSH descriptor: [Moxibustion] explode all trees	692
	#5	(Moxabustion):ti,ab,kw	0
	#6	(animals):ti,ab,kw NOT (human):ti,ab,kw	6781
	#7	#3 And #4	83
	#8	#6 And #7	0
DB	Search	Search term / Search formula	Number of search results 2024.10.16
CNKI	#1	（（主题：灸法）OR（篇关摘：灸(精确)）AND（（主题：肿瘤）OR（篇关摘：肿瘤 + 癌症 + 良性肿瘤 + 恶性肿瘤(精确)）AND（主题：动物实验 + 大鼠 + 小鼠）	748
DB	Search	Search term / Search formula	Number of search results 2024.10.16
Wanfang	#1	(主题:(肿瘤) or 题名或关键词:(肿瘤) or 题名或关键词:(癌症) or 题名或关键词:(良性肿瘤) or 题名或关键词:(恶性肿瘤)) and (主题:(大鼠) or 主题:(小鼠) or 主题:(动物实验)) and (主题:(灸法) or 题名或关键词:(灸))	491
DB	Search	Search term / Search formula	Number of search results 2024.10.16
VIP	#1	(U=动物实验 OR U=大鼠 OR U=小鼠) AND (U=肿瘤 OR M=肿瘤 OR M=癌症 OR M=良性肿瘤 OR M=恶性肿瘤) AND (U=灸法 OR M=灸)	282
DB	Search	Search term / Search formula	Number of search results 2024.10.16
CBM	#1	"灸法"[常用字段：智能] OR "灸"[常用字段：智能]	143540
	#2	"动物实验"[常用字段：智能] OR "大鼠"[常用字段：智能] OR "小鼠"[常用字段：智能]	565633
	#3	"肿瘤"[常用字段：智能] OR "癌症 "[常用字段：智能] OR "恶性肿瘤"[常用字段：智能] OR "良性肿瘤"[常用字段：智能]	2058111
	#4	#1 AND #2 AND #3	564
